# Supplementary material for: Constellation: a tool for rapid, automated phenotype assignment of a highly polymorphic pharmacogene, CYP2D6, from whole-genome sequences
Source: NPJ Genom Med. 2016 Jan 13;1:15007–. doi: 10.1038/npjgenmed.2015.7 (PMC5685293; doi:10.1038/npjgenmed.2015.7)
Supplement: Supplementary Figure 3 [file npjgenmed20157-s4.xls]

## Sheet: seq-geno align
1	Suppl Figure 3
2/A	B	C	D	E	F	G	H	I	J	K	L	M	N	O	P	Q	rs148382141	S	T	U	V	W	X	Y	Z	AA	AB	AC	AD	AE	AF	AG	AH	AI	AJ	AK	AL	AM	AN	AO	AP	AQ	AR	AS	AT	AU	AV	AW	AX
3	dbSNP IDs	rs1080985	rs76210340	rs28588594	rs59099247	rs139702605	rs28735595	n/a	rs1080989	rs28624811	rs534009571	rs28633410	rs374672076	rs572914357	rs267608272	rs75085559	rs148382141	rs769258	rs1065852	rs1080995*	rs29001678	rs28371699	rs267608274	rs28371701	rs28371702	rs28371703	rs28371704	rs28371705	n/a	rs28371706	rs1081003	rs78854695	rs186133763	rs1081004	rs180847475	rs267608278	rs528764348	rs1135823	rs1058164	rs28371710	rs1135824	n/a	n/a	rs113678157	rs200720666	rs3892097	rs111606937	rs28371713	rs113889384
4	M33388 (coordinates used by Nomenclature Committee)	-1584	-1543	-1426	-1303	-1237	-1235	-1094	-1000	-740	-695	-678	-398	-323	-233	-138	+18	+31	+100	+214 to 245	+270	+310	+424	+746	+843	+974	+984	+997	+999	+1023	+1039	+1067	+1150	+1170	+1179	+1261	+1554	+1617	+1661	+1716	+1749	+1754	+1755	+1811	+1818	+1846	+1869	+1998	+2050
5	AY545216 ATG = +1	-1584	-1543	-1426	-1303	-1237	-1235	-1094	-1000	-740	-695	-678	-398	-323	-233	-138	+18	+31	+100	+214 to 245	+270	+310	+424	+745	+842	+973	+983	+996	+998	+1022	+1038	+1066	+1149	+1169	+1178	+1260	+1555	+1618	+1662	+1717	+1750	+1755	+1756	+1812	+1819	+1847	+1870	+1999	+2051
6	AY545216 (CYP2D6*1 reference)	2617	2658	2775	2898	2964	2966	3107	3201	3461	3506	3523	3803	3878	4063	4157	4218	4231	4300	*4414 - 4445	4470	4510	4624	4945	5042	5173	5183	5196	5198	5222	5238	5266	5349	5369	5378	5460	5755	5818	5862	5917	5950	5955	5956	6012	6019	6047	6070	6199	6251
7	SNV	C>G	G>A	G>A	C>T	AAA>ins	A>G	A>ins	G>A	C>T	TGTG>del	G>A	G>C	T>C	A>G	G>ins	G>A	G>A	C>T	multiple	C>T	G>T	C>T	C>G	T>G	C>A	A>G	C>G	C>A	C>T	C>T	T>G	C>G	G>A	G>C	G>A	T>G	G>T	G>C	G>A	A>G	C>A	T>G	G>A	G>A	G>A	T>C	T>C	C>T
8	SNV and sequence context	GAACCc/gGGTCT	GGTGCg/aGTGGC	CAATGg/aAGGGG	TGGCTc/tCCCTC	AAAAAaaa-insGAATT	AAAAGa/gATTAG	AAAAAa-insTAAAG	AGGACg/aACCCT	TGTGCc/tCTAAG	CTTTGtgtg-delGGTGA	TCTGCg/aTGTGT	CATTAg/cGGTGT	CAGGCt/cTCAGG	AGGGCa/gAAGGC	GGGGGg-insTGCCA	GCACTg/aGTGCC	TGGCCg/aTGATA	GCTACc/tCACCA	intron 1 conversion	CTGGAc/tCAGAA	GGGACg/tTCCTG	AAGCCc/tATTGG	CCCCAc/gGATCA	TGGGGt/gGATCC	AGGCGc/aTGGTG	GACCCa/gCGGCG	GACACc/gGCCGA	CACCGc/aCGACC	CATCAc/tCCAGA	GGTTTc/tGGGCC	AGCGGg/tGGGGA	GTGGAc/gATGAA	CGAGTg/aGGGAC	ACAGCg/cGGCCA	CTGCCg/aAGACC	GTGGAt/gGGTGG	TCCTGg/tCGCGC	TCCGTg/cTCCAC	TGACCg/aAGGAG	TCGCCa/gACCACT	AACCAc/aTCCGG	ACCACt/gCCGGT	GACGGg/aGAAGG	AAGGCg/aACCCC	CCCCAg/aGACGC	AACGGt/cCTCTT	GGCTTt/cCTGCG	GCTCCc/tGAGAG
9	hg19 end	42528382	42528341	42528224	42528096	42528032	42528028	42527887	42527793	42527533	42527488	42527471	42527191	42527116	42526931	42526837	42526776	42526763	42526694	42526523	42526524	42526484	42526370	42526049	42525952	42525821	42525811	42525798	42525796	42525772	42525756	42525728	42525645	42525625	42525616	42525534	42525239	42525176	42525132	42525077	42525044	42525039	42525038	42524982	42524975	42524947	42524924	42524795	42524743
10	hg19 start	42528382	42528341	42528224	42528096	42528030	42528028	42527887	42527793	42527533	42527485	42527471	42527191	42527116	42526931	42526836	42526776	42526763	42526694	42526580	42526524	42526484	42526370	42526049	42525952	42525821	42525811	42525798	42525796	42525772	42525756	42525728	42525645	42525625	42525616	42525534	42525239	42525176	42525132	42525077	42525044	42525039	42525038	42524982	42524975	42524947	42524924	42524795	42524743
11
12	AY545216, NC_000022.11
13	h19 Genome, NC_000022.10
14	SNVs Genotyped
15
16	WGS GSNAP-GATK
17	Sanger
18	Consensus Reference Genotype
19	Allele 1
20	Allele 2
21
22	WGS GSNAP-GATK
23	Sanger
24	Consensus Reference Genotype
25	Allele 1
26	Allele 2
27
28	WGS GSNAP-GATK
29	Sanger
30	Consensus Reference Genotype
31	Allele 1
32	Allele 2
33
34	WGS GSNAP-GATK
35	Sanger
36	Consensus Reference Genotype
37	Allele 1
38	Allele 2
39
40	WGS GSNAP-GATK
41	Sanger
42	Consensus Reference Genotype
43	Allele 1
44	Allele 2
45
46	WGS GSNAP-GATK
47	Sanger
48	Consensus Reference Genotype
49	Allele 1
50	Allele 2
51
52	WGS GSNAP-GATK
53	Sanger
54	Consensus Reference Genotype
55	Allele 1
56	Allele 2
57
58	WGS GSNAP-GATK
59	Sanger
60	Consensus Reference Genotype
61	Allele 1
62	Allele 2
63
64	WGS GSNAP-GATK
65	Sanger
66	Consensus Reference Genotype
67	Allele 1
68	Allele 2
69
70	WGS GSNAP-GATK
71	Sanger
72	Consensus Reference Genotype
73	Allele 1
74	Allele 2
75
76	WGS GSNAP-GATK
77	Sanger
78	Consensus Reference Genotype
79	Allele 1
80	Allele 2
81
82	WGS GSNAP-GATK
83	Sanger
84	Consensus Reference Genotype
85	Allele 1
86	Allele 2
87
88	WGS GSNAP-GATK
89	Sanger
90	Consensus Reference Genotype
91	Allele 1
92	Allele 2
93
94	WGS GSNAP-GATK
95	Sanger
96	Consensus Reference Genotype
97	Allele 1
98	Allele 2
99
100	WGS GSNAP-GATK
101	Sanger
102	Consensus Reference Genotype
103	Allele 1
104	Allele 2
105
106	WGS GSNAP-GATK
107	Sanger
108	Consensus Reference Genotype
109	Allele 1
110	Allele 2
111
112	WGS GSNAP-GATK
113	Sanger
114	Consensus Reference Genotype
115	Allele 1
116	Allele 2
117
118	WGS GSNAP-GATK
119	Sanger
120	Consensus Reference Genotype
121	Allele 1
122	Allele 2
123
124	WGS GSNAP-GATK
125	Sanger
126	Consensus Reference Genotype
127	Allele 1
128	Allele 2
129
130	WGS GSNAP-GATK
131	Sanger
132	Consensus Reference Genotype
133	Allele 1
134	Allele 2
135
136	WGS GSNAP-GATK
137	Sanger
138	Consensus Reference Genotype
139	Allele 1
140	Allele 2
141
142	WGS GSNAP-GATK
143	Sanger
144	Consensus Reference Genotype
145	Allele 1
146	Allele 2
147
148	WGS GSNAP-GATK
149	Sanger
150	Consensus Reference Genotype
151	Allele 1
152	Allele 2
153
154	WGS GSNAP-GATK
155	Sanger
156	Consensus Reference Genotype
157	Allele 1
158	Allele 2
159
160	WGS GSNAP-GATK
161	Sanger
162	Consensus Reference Genotype
163	Allele 1
164	Allele 2
165
166	WGS GSNAP-GATK
167	Sanger
168	Consensus Reference Genotype
169	Allele 1
170	Allele 2
171
172	WGS GSNAP-GATK
173	Sanger
174	Consensus Reference Genotype
175	Allele 1
176	Allele 2
177
178	WGS GSNAP-GATK
179	Sanger
180	Consensus Reference Genotype
181	Allele 1
182	Allele 2
183
184	WGS GSNAP-GATK
185	Sanger
186	Consensus Reference Genotype
187	Allele 1
188	Allele 2
189
190	WGS GSNAP-GATK
191	Sanger
192	Consensus Reference Genotype
193	Allele 1
194	Allele 2
195
196	WGS GSNAP-GATK
197	Sanger
198	Consensus Reference Genotype
199	Allele 1
200	Allele 2
201
202	WGS GSNAP-GATK
203	Sanger
204	Consensus Reference Genotype
205	Allele 1
206	Allele 2
207
208	WGS GSNAP-GATK
209	Sanger
210	Consensus Reference Genotype
211	Allele 1
212	Allele 2
213
214	WGS GSNAP-GATK
215	Sanger
216	Consensus Reference Genotype
217	Allele 1
218	Allele 2
219
220	WGS GSNAP-GATK
221	Sanger
222	Consensus Reference Genotype
223	Allele 1
224	Allele 2
225
226	WGS GSNAP-GATK
227	Sanger
228	Consensus Reference Genotype
229	Allele 1
230	Allele 2
231
232	WGS GSNAP-GATK
233	Sanger
234	Consensus Reference Genotype
235	Allele 1
236	Allele 2
237
238	WGS GSNAP-GATK
239	Sanger
240	Consensus Reference Genotype
241	Allele 1
242	Allele 2
243
244	WGS GSNAP-GATK
245	Sanger
246	Consensus Reference Genotype
247	Allele 1
248	Allele 2
249
250	WGS GSNAP-GATK
251	Sanger
252	Consensus Reference Genotype
253	Allele 1
254	Allele 2
255
256	WGS GSNAP-GATK
257	Sanger
258	Consensus Reference Genotype
259	Allele 1
260	Allele 2
261
262	WGS GSNAP-GATK
263	Sanger
264	Consensus Reference Genotype
265	Allele 1
266	Allele 2
267
268	WGS GSNAP-GATK
269	Sanger
270	Consensus Reference Genotype
271	Allele 1
272	Allele 2
273
274	WGS GSNAP-GATK
275	Sanger
276	Consensus Reference Genotype
277	Allele 1
278	Allele 2
279
280	WGS GSNAP-GATK
281	Sanger
282	Consensus Reference Genotype
283	Allele 1
284	Allele 2
285
286	WGS GSNAP-GATK
287	Sanger
288	Consensus Reference Genotype
289	Allele 1
290	Allele 2
291
292	WGS GSNAP-GATK
293	Sanger
294	Consensus Reference Genotype
295	Allele 1
296	Allele 2
297
298	WGS GSNAP-GATK
299	Sanger
300	Consensus Reference Genotype
301	Allele 1
302	Allele 2
303
304	WGS GSNAP-GATK
305	Sanger
306	Consensus Reference Genotype
307	Allele 1
308	Allele 2
309
310	WGS GSNAP-GATK
311	Sanger
312	Consensus Reference Genotype
313	Allele 1
314	Allele 2
315
316	WGS GSNAP-GATK
317	Sanger
318	Consensus Reference Genotype
319	Allele 1
320	Allele 2
321
322	WGS GSNAP-GATK
323	Sanger
324	Consensus Reference Genotype
325	Allele 1
326	Allele 2
327
328	WGS GSNAP-GATK
329	Sanger
330	Consensus Reference Genotype
331	Allele 1
332	Allele 2
333
334	WGS GSNAP-GATK
335	Sanger
336	Consensus Reference Genotype
337	Allele 1
338	Allele 2
339
340	WGS GSNAP-GATK
341	Sanger
342	Consensus Reference Genotype
343	Allele 1
344	Allele 2
345
346	WGS GSNAP-GATK
347	Sanger
348	Consensus Reference Genotype
349	Allele 1
350	Allele 2
351
352	WGS GSNAP-GATK
353	Sanger
354	Consensus Reference Genotype
355	Allele 1
356	Allele 2
357
358	WGS GSNAP-GATK
359	Sanger
360	Consensus Reference Genotype
361	Allele 1
362	Allele 2
363
364	WGS GSNAP-GATK
365	Sanger
366	Consensus Reference Genotype
367	Allele 1
368	Allele 2
369
370	WGS GSNAP-GATK
371	Sanger
372	Consensus Reference Genotype
373	Allele 1
374	Allele 2
375
376	WGS GSNAP-GATK
377	Sanger
378	Consensus Reference Genotype
379	Allele 1
380	Allele 2
381
382		5'																E1		I1						E2						I2						E3						I3			E4		I4
383
384	amino acid change or functional consequence																	V11M	P34S							L91M	H94R			T107I										E155K						splice defect
385
386			wild-type/no SNV							heterozygous							homozygous							SNP genotyped								novel SNP/heterozygous										novel SNP/homozygous
387
388		* first SNP in conversion
[truncated: 39 more columns]
