# Supplementary material for: Constellation: a tool for rapid, automated phenotype assignment of a highly polymorphic pharmacogene, CYP2D6, from whole-genome sequences
Source: NPJ Genom Med. 2016 Jan 13;1:15007–. doi: 10.1038/npjgenmed.2015.7 (PMC5685293; doi:10.1038/npjgenmed.2015.7)
Supplement: Supplementary Table 1 [file npjgenmed20157-s5.xls]

## Sheet: Sheet1
Suppl Table 1
rs	TaqMan Assay ID	Method	CYP2D6 Allele	SNP	Position M33388	Position AY545216	All subjects	Subjects with 2850C	Subjects with 2850T
rs1080985	C__32407252_30		*2A, *31, *35	C>G	-1584	-1584	X	-	-
rs1065852	C__11484460_40		*4, *10, *36	C>T	100	100	X	-	-
rs28371706	C__2222771_40		*17, *40	C>T	1023	1022	X	-	-
rs5030655	C__32407243_20		*6	Tdel	1707	1708	X	-	-
rs3892097	C__27102431_D0		*4	G>A	1846	1847	X	-	-
rs35742686	C__32407232_50		*3	Adel	2549	2550	X	-	-
rs5030656	C__32407229_60		*9	AAGdel	2615-2617	2616-2618	X	-	-
rs16947	C__27102425_10		*2, *11, *12, *17, *29, *31, *35, *41, *42, *45, *46	C>T	2850	2851	X	-	-
rs5030867	C__32388575_30		*7	A>C	2935	2936	X	-	-
rs28371725	C__34816116_20		*41	G>A	2988	2989	X	-	-
rs59421388	C__34816113_20		*29	G>A	3183	3184	X	-	-
-	C__32407245_40		*15	Tins	137	137	-	X	-
rs769258	C__27102444_80		*35	G>A	31	31	-	-	X
rs5030862	C__27531552_AO		*12	G>A	124	124	-	-	X
rs201377835	C__30634118_AO		*11	G>C	883	882	-	-	X
rs28371710	-	RFLP (PMID 15768052)	*45, *46	G>A	1716	1717	-	-	X
rs72549346	C__72649935_10		*42	Gins	3259	3260	-	-	X
-	-	qCNV, XL-PCR 25,26, 27	*5 gene deletion	-	-	-	X	-	-
-	-	qCNV, XL-PCR 25,26, 27	gene duplications	-	-	-	X	-	-
-	-	qCNV, XL-PCR 25,26,27	hybrid structures	-	-	-	X	-	-
