# Supplementary material for: Constellation: a tool for rapid, automated phenotype assignment of a highly polymorphic pharmacogene, CYP2D6, from whole-genome sequences
Source: NPJ Genom Med. 2016 Jan 13;1:15007–. doi: 10.1038/npjgenmed.2015.7 (PMC5685293; doi:10.1038/npjgenmed.2015.7)
Supplement: Supplementary Table 2 [file npjgenmed20157-s6.xls]

## Sheet: Constellation-knucklehead
Sample ID	total reads	total GB	PF_ALIGNED_GB	HQ Q20 GB aligned	total variants	cat1-3 variants	rare cat 1-3 variants	CYP2D6 avg coverage
CMH000064	1209959172	122	116	108	5038698	3379	557	19.7466
cmh000076	1342226410	135	130	121	5619234	4172	1534	38.4334
cmh000172	1133464063	114	111	105	4953813	3268	861	29.5761
UDT_002	1474588253	147	138	122	4882585	3352	634	53.2427
UDT_173	1600532150	160	148	128	5112752	3550	674	52.7004
CMH000557	2431401972	245	231	213	5126705	3714	612	46.9619
CMH000563	1086099138	109	101	94	4950650	3525	593	31.8372
cmh000010	1014606386	127	121	114	4893386	3126	612	11.1632
cmh000154	1362225100	137	129	114	4483137	2243	545	18.6018
cmh000487	984302114	99	90	81	4777125	2963	634	27.6146
CMH000545	1299071626	131	123	112	5012489	3405	669	38.3287
cmh000589	1063276174	107	101	95	4965301	4093	648	29.8684
cmh000663	1159263976	117	109	97	4962407	3274	608	36.544
cmh000677	1109230876	112	106	98	5023671	3372	597	25.3603
cmh000731	1539656776	155	149	139	5186787	3764	689	43.4725
NA07019	1013773530	127	122	115	4907336	3031	606	10.8044
NA12753	1159856750	146	137	126	5033116	3859	772	34.2754
cmh000186	1204702734	120	115	104	4965565	3311	792	42.4013
cmh000202	1241622263	124	118	106	4983097	3539	890	33.6346
cmh000184	1539534606	153	143	124	4956398	3568	910	43.7859
cmh000185	1252265788	125	119	107	4961672	3355	833	45.0128
cmh000224	1234986528	124	121	113	5013492	3382	608	37.0019
cmh000222	1122304294	113	110	104	5027846	3477	599	35.2268
cmh000223	1112689845	112	109	102	4998397	3297	566	33.2959
cmh000248	1152234751	116	111	104	5105450	3342	661	35.1601
cmh000249	1115963861	112	109	103	5027304	3192	559	30.8309
cmh000446	1114747660	112	109	102	5073908	3312	611	33.4187
cmh000447	1280811247	129	125	116	5230528	3502	772	43.729
cmh000397	1141378626	115	112	106	6015080	5063	2407	33.5758
cmh000398	1064489375	107	104	98	5820501	4732	2165	32.8242
cmh000396	1125193331	113	110	104	5875359	4921	2266	35.3835
cmh000437	1232107098	124	117	107	5904474	4984	2361	37.2113
cmh000438	1182378536	119	110	100	5590365	4545	2438	34.6619
cmh000436	1239018816	125	115	99	5763073	4913	2387	35.4154
cmh000570	557567858	56	53	47	4198715	1981	481	16.5351
cmh000571	868335656	87	64	53	4416758	2242	481	18.9067
CMH0000569	995793286	100	81	67	5040253	3325	739	28.3812
cmh000579	574273929	58	56	50	4249153	1950	493	14.2124
cmh000580	1187117200	119	114	107	4990860	3489	652	37.0653
cmh000578	1016894441	102	96	85	4763591	2859	538	25.8249
cmh000630	1191000920	120	115	108	5045223	3486	665	29.0797
cmh000631	1142908792	115	108	99	5836643	5179	2508	26.7246
cmh000629	1260077897	127	122	113	5548134	4077	1573	31.2898
cmh000673	1180425018	119	107	94	4962776	3212	628	17.4344
cmh000674	1046746788	105	101	92	5031716	3493	695	14.19
cmh000672	1338643358	135	127	119	5089539	3506	648	19.195
cmh000681	1244077138	125	121	113	4845930	3125	605	33.534
cmh000682	1287535036	130	125	117	5101798	3642	668	33.2201
cmh000680	1236090235	124	116	104	4896283	3052	583	26.0873
cmh000729	719347178	72	70	66	4947962	3242	598	20.7024
cmh000730	1262547732	127	123	115	5047790	3607	655	17.9759
cmh000728	1385506538	139	135	126	5143754	3774	655	20.4116
cmh000679	1098098560	110	107	101	5076651	3483	722	29.2323
cmh000678	1141745228	115	111	105	5080200	3439	681	30.2842
cmh000719	1035135530	130	125	118	4853549	3664	780	33.8678
cmh000718	893119414	90	86	76	4752853	2735	542	18.4465
NA12878	1566327054	156	154	153	4764620	3342	570	46.9219
NA12877	1494455776	149	147	146	4730735	3252	568	47.9211
NA12882	1473252906	147	145	144	4747762	3350	566	48.8621
NA18507	826988034	104	89	82	5403475	5094	2860	70.3524
NA19685	905705816	114	96	89	4661021	3283	914	65.6826
