# Supplementary material for: Constellation: a tool for rapid, automated phenotype assignment of a highly polymorphic pharmacogene, CYP2D6, from whole-genome sequences
Source: NPJ Genom Med. 2016 Jan 13;1:15007–. doi: 10.1038/npjgenmed.2015.7 (PMC5685293; doi:10.1038/npjgenmed.2015.7)
Supplement: Supplementary Table 3 [file npjgenmed20157-s7.xls]

## Sheet: haplotypes
Haplotype #	Haplotype (*allele)	Suballele	In vivo activity	Activity Score (AS)
1	CYP2D6*1	A	normal	1
2	CYP2D6*1	B	normal	1
3	CYP2D6*1	C	normal	1
4	CYP2D6*1	D	normal	1
5	CYP2D6*1	E	normal	1
6	CYP2D6*2	A	normal	1
7	CYP2D6*2	B	normal	1
8	CYP2D6*2	C	normal	1
9	CYP2D6*2	D	normal	1
10	CYP2D6*2	E	normal	1
11	CYP2D6*2	F	normal	1
12	CYP2D6*2	G	normal	1
13	CYP2D6*2	H	normal	1
14	CYP2D6*2	K	normal	1
15	CYP2D6*2	L	normal	1
16	CYP2D6*2	M	normal	1
17	CYP2D6*3	A	none	0
18	CYP2D6*3	B	none	0
19	CYP2D6*4	M	none	0
20	CYP2D6*4	P	none	0
21	CYP2D6*6	A	none	0
22	CYP2D6*6	B	none	0
23	CYP2D6*6	C	none	0
24	CYP2D6*6	D	none	0
25	CYP2D6*7		none	0
26	CYP2D6*8		none	0
27	CYP2D6*9		decreased	0.5
28	CYP2D6*10	A	decreased	0.5
29	CYP2D6*10	B	decreased	0.5
30	CYP2D6*11		none	0
31	CYP2D6*12		none	0
32	CYP2D6*14	A	none	0
33	CYP2D6*14	B	none	0
34	CYP2D6*15		none	0
35	CYP2D6*17		decreased	0.5
36	CYP2D6*17	defined by seq data	decreased	0.5
37	CYP2D6*18		none	0
38	CYP2D6*19		none	0
39	CYP2D6*20		none	0
40	CYP2D6*21	A	none	0
41	CYP2D6*21	B	none	0
42	CYP2D6*22		unknown/uncertain	n/a
43	CYP2D6*23		unknown/uncertain	n/a
44	CYP2D6*24		unknown/uncertain	n/a
45	CYP2D6*25		unknown/uncertain	n/a
46	CYP2D6*26		unknown/uncertain	n/a
47	CYP2D6*27		unknown/uncertain	n/a
48	CYP2D6*28		unknown/uncertain	n/a
49	CYP2D6*29		decreased	0.5
50	CYP2D6*30		unknown/uncertain	n/a
51	CYP2D6*31		none	0
52	CYP2D6*32		unknown/uncertain	n/a
53	CYP2D6*33		normal	1
54	CYP2D6*34		unknown/uncertain	n/a
55	CYP2D6*35	A	normal	1
56	CYP2D6*35	B	normal	1
57	CYP2D6*35	defined by seq data	normal	1
58	CYP2D6*36		none	0
59	CYP2D6*37		unknown/uncertain	n/a
60	CYP2D6*38		none	0
61	CYP2D6*39		normal	1
62	CYP2D6*40		none	0
63	CYP2D6*41		decreased	0.5
64	CYP2D6*41	defined by seq data	decreased	0.5
65	CYP2D6*42		none	0
66	CYP2D6*43		normal	1
67	CYP2D6*44		none	0
68	CYP2D6*45		normal	1
69	CYP2D6*46		normal	1
70	CYP2D6*47		decreased	0.5
71	CYP2D6*48		unknown/uncertain	n/a
72	CYP2D6*49		decreased	0.5
73	CYP2D6*50		unknown/uncertain	n/a
74	CYP2D6*51		unknown/uncertain	n/a
75	CYP2D6*52		unknown/uncertain	n/a
76	CYP2D6*53		unknown/uncertain	n/a
77	CYP2D6*54		unknown/uncertain	n/a
78	CYP2D6*55		unknown/uncertain	n/a
79	CYP2D6*56	A	none	0
80	CYP2D6*56	B	none	0
81	CYP2D6*58		unknown/uncertain	n/a
82	CYP2D6*59		decreased	0.5
83	CYP2D6*59	defined by seq data	decreased	0.5
84	CYP2D6*60		unknown/uncertain	n/a
85	CYP2D6*62		none	0
86	CYP2D6*64		unknown/uncertain	n/a
87	CYP2D6*65		unknown/uncertain	n/a
88	CYP2D6*69		none	0
89	CYP2D6*70		unknown/uncertain	n/a
90	CYP2D6*71		unknown/uncertain	n/a
91	CYP2D6*72		unknown/uncertain	n/a
92	CYP2D6*73		unknown/uncertain	n/a
93	CYP2D6*74		unknown/uncertain	n/a
94	CYP2D6*75		unknown/uncertain	n/a
95	CYP2D6*81		unknown/uncertain	n/a
96	CYP2D6*82		unknown/uncertain	n/a
97	CYP2D6*83		none	0
98	CYP2D6*84		unknown/uncertain	n/a
99	CYP2D6*85		unknown/uncertain	n/a
100	CYP2D6*86		unknown/uncertain	n/a
101	CYP2D6*87		unknown/uncertain	n/a
102	CYP2D6*88		unknown/uncertain	n/a
103	CYP2D6*89		unknown/uncertain	n/a
104	CYP2D6*90		unknown/uncertain	n/a
105	CYP2D6*91		unknown/uncertain	n/a
106	CYP2D6*92		none	0
107	CYP2D6*93		unknown/uncertain	n/a
108	CYP2D6*94	A	unknown/uncertain	n/a
109	CYP2D6*94	B	unknown/uncertain	n/a
110	CYP2D6*95		unknown/uncertain	n/a
111	CYP2D6*96		unknown/uncertain	n/a
112	CYP2D6*97		unknown/uncertain	n/a
113	CYP2D6*98		unknown/uncertain	n/a
114	CYP2D6*100		none	0
115	CYP2D6*101		none	0
116	CYP2D6*102		unknown/uncertain	n/a
117	CYP2D6*103		unknown/uncertain	n/a
118	CYP2D6*104		unknown/uncertain	n/a
119	CYP2D6*105		unknown/uncertain	n/a
