# Supplementary material for: Constellation: a tool for rapid, automated phenotype assignment of a highly polymorphic pharmacogene, CYP2D6, from whole-genome sequences
Source: NPJ Genom Med. 2016 Jan 13;1:15007–. doi: 10.1038/npjgenmed.2015.7 (PMC5685293; doi:10.1038/npjgenmed.2015.7)
Supplement: Supplementary Table 4 [file npjgenmed20157-s8.xls]

## Sheet: Suppl Table 2
SNP	Subvariant	Subject
270 C>T	*1 var1	CMH680, CMH 81
424 C>T	*4 var2	CMH185, CMH186
1067 T>G	*1 var2	CMH436, CMH438
1067 T>G	*1 var4	CMH436, CMH437
1150C>G	*2 var1	CMH076
1170 G>A	*1 var5	CMH727
1179G>C	*2 var1	CMH076
1261 G>A	*4 var1	UDT002, UDT173
1554T>G	*1 var4	CMH436, CMH437
2602 G>T	*17 var1	CMH396, CMH397, CMH398, CMH 629, CMH631
2643 Gins	*1 var4	CMH436, CMH437
2655 G>A	*4 var4	CMH589
2760T>A	*1 var3	CMH396, CMH398
2980 C>T	*1 var5	CMH729
4243 C>T	*4 var3	CMH222, CMH224
4394 AG del	*1 var3	CMH396, CMH398
